# Supplementary material for: YAP Ultralate Laser-Evoked Responses in Fibromyalgia: A Pilot Study in Patients with Small Fiber Pathology
Source: J Clin Med. 2024 May 24;13(11):3078. doi: 10.3390/jcm13113078 (PMC11173050; doi:10.3390/jcm13113078)
Supplement: Supplementary file 1 [file jcm-13-03078-s001.zip]

Archive with 1 entries (1 files):
- jcm-2961430-supplementary.pdf
